# Supplementary material for: Identification of Exosomal microRNAs and Their Targets in Papillary Thyroid Cancer Cells
Source: Biomedicines. 2022 Apr 21;10(5):961. doi: 10.3390/biomedicines10050961 (PMC9138952; doi:10.3390/biomedicines10050961)
Supplement: Supplementary file 1 [file biomedicines-10-00961-s001.zip]

Archive with 1 entries (1 files):
- biomedicines-1638727-supplementary.pdf
